# Supplementary material for: The Impact of COVID-19 on Smoking Behaviours and Support for Smoke-Free Zones in Saudi Arabia
Source: Int J Environ Res Public Health. 2021 Jun 28;18(13):6927. doi: 10.3390/ijerph18136927 (PMC8297188; doi:10.3390/ijerph18136927)
Supplement: Supplementary file 1 [file ijerph-18-06927-s001.zip]

Archive with 1 entries (1 files):
- ijerph-1242978-supplementary.pdf
